# Supplementary material for: Dermatopontin Influences the Development of Obesity-Associated Colon Cancer by Changes in the Expression of Extracellular Matrix Proteins
Source: Int J Mol Sci. 2022 Aug 17;23(16):9222. doi: 10.3390/ijms23169222 (PMC9408942; doi:10.3390/ijms23169222)
Supplement: Supplementary file 1 [file ijms-23-09222-s001.zip]

Archive with 1 entries (1 files):
- ijms-1747408-SI.pdf
